# Supplementary material for: Yeast Biodiversity in Vineyard Environments Is Increased by Human Intervention
Source: PLoS One. 2016 Aug 8;11(8):e0160579. doi: 10.1371/journal.pone.0160579 (PMC4976982; doi:10.1371/journal.pone.0160579)
Supplement: S2 Table — (XLSX) [file pone.0160579.s002.xlsx]

## Sheet: SuppData
Island	Year	Active/Abandoned	Location	Barnettozyma californica	Candida azyma	Candida azymoides	Candida carpophila	Candida diversa	Candida incommunis	Candida quercitrusa	Candida railenensis	Hanseniaspora uvarum	Hanseniaspora vineae	Issatchenkia hanoiensis	Metschnikowia pulcherrima	Meyerozyma guilliermondii	Pichia cecembensis	Pichia fermentans	Pichia kudriavzevii	Pichia membranifaciens	Pichia terricola	Saccharomycopsis crataegensis	Saccharomycopsis vini	Saturnispora zaruensis	Starmerella bacillaris	Zygoascus meyerae
Santa Maria	2009	AC	1	0	0	0	0	0	0	0	0	5	0	0	0	0	0	0	0	0	2	0	0	0	17	0
			2	0	0	0	0	0	0	0	0	29	0	0	0	0	0	0	0	0	0	0	0	0	1	0
			3	0	0	0	0	0	0	0	11	7	0	0	0	0	0	0	0	0	0	0	0	0	12	0
			4	0	0	0	0	1	0	0	0	15	0	0	0	0	0	0	0	0	0	0	0	0	14	0
		AB	1	0	0	0	0	0	0	0	0	30	0	0	0	0	0	0	0	0	0	0	0	0	0	0
			2	0	0	0	0	0	0	0	0	30	0	0	0	0	0	0	0	0	0	0	0	0	0	0
			3	0	0	0	0	0	0	0	9	21	0	0	0	0	0	0	0	0	0	0	0	0	0	0
			4	0	8	0	0	0	0	2	0	3	0	0	0	0	0	0	0	0	0	0	0	0	17	0
	2010	AC	1	0	0	0	0	0	0	0	0	27	0	0	0	0	0	0	0	0	3	0	0	0	0	0
			2	0	0	0	0	0	0	0	0	29	0	0	0	0	0	0	0	0	1	0	0	0	0	0
			3	0	0	0	0	0	0	0	0	30	0	0	0	0	0	0	0	0	0	0	0	0	0	0
		AB	1	0	0	0	0	0	0	0	0	30	0	0	0	0	0	0	0	0	0	0	0	0	0	0
			2	0	0	0	0	0	0	0	0	30	0	0	0	0	0	0	0	0	0	0	0	0	0	0
			3	0	0	0	0	0	0	0	0	30	0	0	0	0	0	0	0	0	0	0	0	0	0	0
			4	0	0	0	0	0	0	0	0	27	0	0	0	0	0	0	0	0	3	0	0	0	0	0
São Miguel	2009	AC	5	0	0	0	0	1	0	0	0	1	0	0	0	0	0	0	0	0	0	0	0	0	28	0
			6	0	0	0	0	0	0	0	0	5	0	0	0	0	0	0	0	0	0	0	0	0	25	0
			7	0	0	0	0	0	0	0	0	5	0	0	0	0	0	0	0	0	0	0	0	0	16	9
			8	2	0	0	0	0	0	0	0	18	0	6	0	0	0	0	0	0	1	0	0	0	2	1
	2010	AB	5	0	0	0	0	0	0	0	0	26	0	0	0	0	0	0	0	0	4	0	0	0	0	0
			6	0	0	0	0	0	0	0	0	19	0	0	0	0	0	0	0	0	7	0	4	0	0	0
			7	0	0	0	0	0	0	0	0	30	0	0	0	0	0	0	0	0	0	0	0	0	0	0
			8	0	0	0	0	0	0	0	0	28	0	0	0	0	0	0	0	2	0	0	0	0	0	0
Terceira	2009	AC	9	0	0	0	0	0	0	0	0	0	0	0	0	0	0	0	0	0	0	0	0	0	9	20
			10	0	0	0	0	0	0	0	0	8	0	0	0	0	0	0	0	0	0	0	18	0	4	0
			11	0	0	0	0	0	0	0	0	17	0	0	0	0	0	0	0	0	0	0	1	0	12	0
			12	0	0	0	0	0	0	0	0	0	0	0	0	0	0	0	0	0	30	0	0	0	0	0
		AB	9	0	0	0	0	0	0	0	0	0	0	1	0	0	0	0	0	0	22	0	7	0	0	0
			11	0	0	0	0	0	0	0	0	0	0	0	0	0	0	0	0	0	0	0	0	0	11	19
			12	0	0	0	0	0	0	0	0	1	0	0	0	0	0	0	0	0	29	0	0	0	0	0
	2010	AC	9	0	0	0	0	0	0	0	0	29	0	0	0	0	0	0	0	1	0	0	0	0	0	0
			10	0	0	0	0	0	0	0	1	27	0	0	0	0	0	0	0	0	1	0	1	0	0	0
			12	0	0	0	0	0	0	0	0	27	0	0	0	0	0	0	0	1	1	0	1	0	0	0
		AB	9	0	0	0	0	0	0	0	0	29	0	0	0	0	0	0	0	1	0	0	0	0	0	0
			12	0	0	0	0	0	0	0	0	18	0	0	0	0	4	0	0	3	4	1	0	0	0	0
Graciosa	2009	AC	13	0	0	0	0	0	0	0	0	19	0	0	0	0	0	0	0	0	11	0	0	0	0	0
			14	0	0	0	0	0	0	0	0	19	0	0	0	0	0	0	0	0	0	0	0	0	11	0
			15	0	0	0	0	0	0	0	0	30	0	0	0	0	0	0	0	0	0	0	0	0	0	0
			16	0	0	0	0	0	0	0	0	27	0	0	0	0	0	0	0	0	0	0	0	0	3	0
		AB	13	0	0	0	2	0	0	0	0	14	0	0	0	0	0	0	0	0	0	0	0	0	14	0
			14	0	0	0	0	0	0	0	0	30	0	0	0	0	0	0	0	0	0	0	0	0	0	0
			15	0	0	0	0	0	0	0	0	30	0	0	0	0	0	0	0	0	0	0	0	0	0	0
			16	0	0	0	1	0	0	0	0	17	0	0	0	0	0	0	0	0	10	0	0	0	2	0
	2010	AC	13	0	0	0	0	0	0	0	0	28	0	0	0	0	0	0	0	0	2	0	0	0	0	0
			14	0	0	0	0	0	0	0	0	17	0	0	0	0	0	0	0	0	12	0	1	0	0	0
			15	0	0	0	0	0	0	0	0	24	0	0	0	0	0	0	0	0	4	0	2	0	0	0
			16	0	0	0	0	0	0	0	0	29	0	0	1	0	0	0	0	0	0	0	0	0	0	0
Pico	2009	AC	17	0	0	0	0	0	0	0	0	7	1	0	22	0	0	0	0	0	0	0	0	0	0	0
			18	0	0	0	0	28	0	0	0	2	0	0	0	0	0	0	0	0	0	0	0	0	0	0
			19	0	0	0	0	0	0	0	0	16	0	0	0	6	0	8	0	0	0	0	0	0	0	0
			20	0	0	0	0	0	0	0	0	29	0	0	0	0	0	0	0	0	1	0	0	0	0	0
			21	0	0	0	0	0	0	0	0	25	1	0	0	0	0	0	0	3	1	0	0	0	0	0
			22	0	0	0	0	18	0	0	0	5	0	1	0	0	0	0	0	0	6	0	0	0	0	0
			23	0	0	0	0	0	0	0	0	0	0	0	0	0	0	0	0	0	1	0	0	0	0	29
			24	0	0	0	0	0	0	0	0	24	0	0	0	0	6	0	0	0	0	0	0	0	0	0
		AB	18	0	0	0	0	0	0	0	0	25	0	0	5	0	0	0	0	0	0	0	0	0	0	0
			19	0	0	0	0	0	0	0	0	30	0	0	0	0	0	0	0	0	0	0	0	0	0	0
			20	0	0	0	0	0	0	0	0	22	0	0	0	0	0	0	0	0	8	0	0	0	0	0
			21	0	0	30	0	0	0	0	0	0	0	0	0	0	0	0	0	0	0	0	0	0	0	0
			22	0	0	0	0	4	0	0	0	1	0	11	6	0	0	0	0	0	0	0	0	0	7	0
			23	0	0	0	0	0	0	0	0	30	0	0	0	0	0	0	0	0	0	0	0	0	0	0
			24	0	0	0	0	0	0	0	0	30	0	0	0	0	0	0	0	0	0	0	0	0	0	0
	2010	AC	17	0	0	0	0	0	0	0	0	5	0	0	0	0	21	0	1	0	2	1	0	0	0	0
			18	0	0	0	0	0	0	0	0	30	0	0	0	0	0	0	0	0	0	0	0	0	0	0
			19	0	0	0	0	0	0	0	0	30	0	0	0	0	0	0	0	0	0	0	0	0	0	0
			20	0	0	0	0	0	0	0	0	25	0	0	0	0	0	0	0	0	5	0	0	0	0	0
			21	0	0	0	0	0	0	0	0	23	0	2	0	0	0	0	5	0	0	0	0	0	0	0
			22	0	0	0	0	0	0	0	0	26	0	0	0	0	1	0	0	0	3	0	0	0	0	0
			23	0	0	0	0	0	0	0	0	28	0	0	0	0	0	0	0	0	2	0	0	0	0	0
			24	0	0	0	0	0	0	0	0	29	0	0	0	0	0	0	0	0	1	0	0	0	0	0
		AB	18	0	0	0	0	0	0	0	0	29	0	0	0	0	0	0	0	1	0	0	0	0	0	0
			19	0	0	0	0	0	0	0	0	27	0	0	0	0	0	0	0	0	3	0	0	0	0	0
			21	0	0	0	0	0	0	0	0	30	0	0	0	0	0	0	0	0	0	0	0	0	0	0
			22	0	0	0	0	0	0	0	0	30	0	0	0	0	0	0	0	0	0	0	0	0	0	0
			23	0	0	0	0	0	0	0	0	28	0	0	0	0	0	0	0	0	1	1	0	0	0	0
			24	0	0	0	0	0	0	0	0	29	0	0	0	0	0	0	0	0	1	0	0	0	0	0
Faial	2009	AC	25	0	0	0	0	0	0	0	0	13	0	8	0	0	0	0	0	0	9	0	0	0	0	0
			26	0	0	0	0	0	0	0	0	6	0	5	0	0	0	0	0	0	19	0	0	0	0	0
			27	0	0	0	0	0	0	0	0	26	0	0	0	0	0	0	0	0	3	0	0	0	1	0
			28	0	0	0	0	0	1	0	0	0	0	4	0	0	0	0	0	0	10	0	1	0	14	0
		AB	25	0	0	0	0	0	0	0	0	14	0	15	0	0	0	0	0	0	1	0	0	0	0	0
			26	0	0	0	0	0	0	0	0	17	0	0	0	0	0	0	0	0	13	0	0	0	0	0
	2010	AC	25	0	0	0	0	0	0	0	0	28	0	0	0	0	0	0	0	0	2	0	0	0	0	0
			26	0	0	0	0	0	0	0	0	20	0	2	0	0	0	0	0	0	6	0	2	0	0	0
			27	0	0	0	0	0	0	0	0	28	0	0	0	0	0	0	0	0	2	0	0	0	0	0
			28	0	0	0	0	0	0	0	0	28	0	0	0	0	0	0	0	0	0	0	2	0	0	0
		AB	25	0	0	0	0	0	0	0	0	30	0	0	0	0	0	0	0	0	0	0	0	0	0	0
São Jorge	2009	AC	29	0	0	0	0	0	0	0	0	27	0	0	0	0	0	0	0	0	3	0	0	0	0	0
			30	0	0	0	0	0	0	0	0	30	0	0	0	0	0	0	0	0	0	0	0	0	0	0
			31	0	0	0	30	0	0	0	0	0	0	0	0	0	0	0	0	0	0	0	0	0	0	0
			32	0	0	0	0	0	0	0	0	0	0	0	0	0	0	0	0	13	17	0	0	0	0	0
			33	0	0	0	0	0	0	0	0	18	0	0	0	0	0	0	0	0	12	0	0	0	0	0
		AB	30	0	0	0	0	0	0	0	0	13	0	0	0	0	0	0	0	0	11	0	0	0	6	0
			31	0	0	0	0	0	0	0	0	22	0	0	0	0	0	0	0	1	7	0	0	0	0	0
			32	0	0	0	0	0	0	0	0	0	0	9	0	0	0	0	0	0	6	0	0	0	15	0
			33	0	0	0	0	0	0	0	0	19	0	0	0	0	0	0	0	0	11	0	0	0	0	0
	2010	AC	29	0	0	0	0	0	0	0	0	24	0	0	0	0	0	0	0	0	3	3	0	0	0	0
			30	0	0	0	0	0	0	0	0	19	0	1	0	0	0	0	0	0	3	5	2	0	0	0
			31	0	0	0	0	0	0	0	0	20	0	0	0	0	0	0	0	0	10	0	0	0	0	0
			32	0	0	0	0	0	0	0	0	13	0	14	0	0	0	0	0	0	1	0	2	0	0	0
			33	0	0	0	0	0	0	0		15	0	0	0	0	0	0	0	0	7	0	7	1	0	0
		AB	30	0	0	0	0	0	0	0	0	27	0	0	0	0	0	0	0	0	2	0	1	0	0	0
			31	0	0	0	0	0	0	0	0	30	0	0	0	0	0	0	0	0	0	0	0	0	0	0
			32	0	0	0	0	0	0	0	0	24	0	0	0	0	0	0	0	0	4	0	2	0	0	0
			33	0	0	0	0	0	0	0	0	30	0	0	0	0	0	0	0	0	0	0	0	0	0	0
